# Supplementary material for: Archaeal type six secretion system mediates contact-dependent antagonism
Source: Sci Adv. 2024 Nov 15;10(46):eadp7088. doi: 10.1126/sciadv.adp7088 (PMC11566945; doi:10.1126/sciadv.adp7088)
Supplement: Supplementary file 2 — Movies S1 and S2 [file sciadv.adp7088_movies_s1_and_s2.zip]

Archive with 2 entries (2 files):
- adp7088_movie_s2.avi
- adp7088_movie_s1.avi
